# Supplementary material for: A Coarse-Grained MD Model for Disorder-To-Order Transitions in PolyQ Aggregation
Source: J Chem Theory Comput. 2025 Aug 1;21(19):9657–68. doi: 10.1021/acs.jctc.5c00384 (PMC12529903; doi:10.1021/acs.jctc.5c00384)
Supplement: Supplementary file 5 [file ct5c00384_si_005.zip]

Archive with 1 entries (1 files):
- GROMACS-2019_2BPA_vsites_update.patch
