# Supplementary material for: A Coarse-Grained MD Model for Disorder-To-Order Transitions in PolyQ Aggregation
Source: J Chem Theory Comput. 2025 Aug 1;21(19):9657–68. doi: 10.1021/acs.jctc.5c00384 (PMC12529903; doi:10.1021/acs.jctc.5c00384)
Supplement: Supplementary file 5 [file ct5c00384_si_005.zip › GROMACS-2019_2BPA_vsites_update.patch]

--- gromacs-2019.6/src/gromacs/mdlib/vsite.cpp	2020-02-28 08:27:21.000000000 +0100
+++ gromacs-2019/src/gromacs/mdlib/vsite.cpp	2023-08-16 17:15:58.293308044 +0200
@@ -298,19 +298,29 @@
 static void constr_vsite3OUT(const rvec xi, const rvec xj, const rvec xk, rvec x,
                              real a, real b, real c, const t_pbc *pbc)
 {
+    /* Additional normalization step based on the codes provides
+     * by Wopke in this 2016 Master's thesis to ensure the vsite
+     * distance is independent of orientation. I copied the 
+     * implementation from 4FDN vsite.
+     * Added by Mark vd Klok on 16 September 2019
+     * Updated for GROMACS-2019.6 by Maurice on 25 May 2022 */
     rvec xij, xik, temp;
+    real d;
 
     pbc_rvec_sub(pbc, xj, xi, xij);
     pbc_rvec_sub(pbc, xk, xi, xik);
     cprod(xij, xik, temp);
     /* 15 Flops */
-
-    x[XX] = xi[XX] + a*xij[XX] + b*xik[XX] + c*temp[XX];
-    x[YY] = xi[YY] + a*xij[YY] + b*xik[YY] + c*temp[YY];
-    x[ZZ] = xi[ZZ] + a*xij[ZZ] + b*xik[ZZ] + c*temp[ZZ];
+    
+    d = c*gmx::invsqrt(norm2(temp));
+    /* 5 + 5 + 1 Flops (MLVDK)*/
+
+    x[XX] = xi[XX] + a*xij[XX] + b*xik[XX] + d*temp[XX];
+    x[YY] = xi[YY] + a*xij[YY] + b*xik[YY] + d*temp[YY];
+    x[ZZ] = xi[ZZ] + a*xij[ZZ] + b*xik[ZZ] + d*temp[ZZ];
     /* 18 Flops */
 
-    /* TOTAL: 33 flops */
+    /* TOTAL: 44 (was 33) flops */
 }
 
 static void constr_vsite4FD(const rvec xi, const rvec xj, const rvec xk, const rvec xl, rvec x,
@@ -1083,8 +1093,14 @@
                              gmx_bool VirCorr, matrix dxdf,
                              const t_pbc *pbc, const t_graph *g)
 {
-    rvec    xvi, xij, xik, fv, fj, fk;
-    real    cfx, cfy, cfz;
+    /* Additional normalization step based on the codes provides
+     * by Wopke in this 2016 Master's thesis to ensure the vsite
+     * distance is independent of orientation. Again copied from
+     * 4FDN virtual site.
+     * Added by Mark vd Klok on 16 September 2019
+     * Updated to GROMACS-2019.6 by Maurice on 25 May 2022 */
+    rvec    xvi, xij, xik, fv, fj, fk, tmp;
+    real    cfx, cfy, cfz, d;
     int     av, ai, aj, ak;
     ivec    di;
     int     svi, sji, ski;
@@ -1100,9 +1116,15 @@
 
     copy_rvec(f[av], fv);
 
-    cfx = c*fv[XX];
-    cfy = c*fv[YY];
-    cfz = c*fv[ZZ];
+    cprod(xij, xik, tmp);
+    /* 9 Flops (MLVDK) */
+
+    d = c*gmx::invsqrt(norm2(tmp));
+    /* 5 + 5 + 1 Flops (MLVDK) */
+
+    cfx = d*fv[XX];
+    cfy = d*fv[YY];
+    cfz = d*fv[ZZ];
     /* 3 Flops */
 
     fj[XX] = a*fv[XX]     -  xik[ZZ]*cfy +  xik[YY]*cfz;
@@ -1164,7 +1186,7 @@
         }
     }
 
-    /* TOTAL: 54 flops */
+    /* TOTAL: 75 (was 54) flops */
 }
 
 static void spread_vsite4FD(const t_iatom ia[], real a, real b, real c,
